# Supplementary material for: Presequence translocase-associated motor subunits of the mitochondrial protein import apparatus are dual-targeted to mitochondria and plastids
Source: Front Plant Sci. 2022 Nov 11;13:981552. doi: 10.3389/fpls.2022.981552 (PMC9695410; doi:10.3389/fpls.2022.981552)
Supplement: Supplementary file 2 [file Table_2.xlsx]

## Sheet: Sheet1
Supplementary Table 2. Primers used in this study. The Locus, gene name, primer name, sequence and purpose for all primers used in this study.
Locus ID	Gene name	Primer name	Sequence ( 5’- 3’)	purpose
At3G59280	AtPam16-1	AtPam16-1F	TCGAAGGAGATAGAACCATGGCTGGGAGACTACTTGC	Forward primer for cloning from cDNA with gateway linkers
At3G59280	AtPam16-1	AtPam16-1R	TCCACCTCCGGATCMACTAGGTGTACCGTTGCCTTGG	Reverse primer for cloning from cDNA with gateway linkers with mixture of A and C for stop and non-stop (NS) clone respectively
AT5G61880	AtPam16-2	AtPam16-2F	TCGAAGGAGATAGAACCATGGCTGCAAGAGTTTTGGC	Forward primer for cloning from cDNA with gateway linkers
AT5G61880	AtPam16-2	AtPam16-2R	TCCACCTCCGGATCMTGCGCTTGTTGTTGTACTCTTCTGG	Reverse primer for cloning from cDNA with gateway linkers with mixture of A and C for stop and NS clone respectively
AT2G35795	AtPam18-1	AtPam18-1F	TCGAAGGAGATAGAACCATGGCGACACCATTTATAGCG	Forward primer for cloning from cDNA with gateway linkers
AT2G35795	AtPam18-1	AtPam18-1R	TCCACCTCCGGATCMAAAAGCGGATCCGCTGTTTTTAG	Reverse primer for cloning from cDNA with gateway linkers with mixture of A and C for stop and NS clone respectively
AT3G09700	AtPam18-2	AtPam18-2F	TCGAAGGAGATAGAACCATGGTTGCAGCGATAATTGCAGG	Forward primer for cloning from cDNA with gateway linkers
AT3G09700	AtPam18-2	AtPam18-2R	TCCACCTCCGGATCMAAACGCAGAACCAGAGTTCTTGG	Reverse primer for cloning from cDNA with gateway linkers with mixture of A and C for stop and NS clone respectively
AT5G03030	AtPam18-3	AtPam18-3F	TCGAAGGAGATAGAACCATGGCTACGCCAATGATTGC	Forward primer for cloning from cDNA with gateway linkers
AT5G03030	AtPam18-3	AtPam18-3R	TCCACCTCCGGATCMAAAGGCAGAACCGCTGTTG	Reverse primer for cloning from cDNA with gateway linkers with mixture of A and C for stop and NS clone respectively
AT2G35795	AtPam18-1	AtPam18-1GEN_NoGW_F	GGCATTGTTGGCTAGGC	Forward primer for cloning from genome without gateway linkers for cloning with native promoter
AT2G35795	AtPam18-1	AtPam18-1GEN_GW_F	GGCTTCGAAGGAGATAGAACCGGCATTGTTGGCTAGG	Forward primer for cloning from genome with gateway linkers for cloning with native promoter
AT2G35795	AtPam18-1	AtPam18-1GEN_GW_R	TCCACCTCCGGATCCAAAAGCGGATCCGCTGTTTTTAG	Reverse primer for cloning from genome with gateway linkers for cloning with native promoter
AtPam18-3	AtPam18-3	AtPam18-3GEN_NoGW_F	GCAGTGTAAGCGCCAG	Forward primer for cloning from genome without gateway linkers for cloning with native promoter
AtPam18-3	AtPam18-3	AtPam18-3RGEN_GW_F	TCGAAGGAGATAGAACCGCAGTGTAAGCGCCAG	Forward primer for cloning from genome with gateway linkers for cloning with native promoter
AT5G03030	AtPam18-3	AtPam18-3FGEN_NoGW_R	TCCAAAGGCAGAACCGCTG	Reverse primer for cloning from genome without gateway linkers for cloning with native promoter
AT5G03030	AtPam18-3	AtPam18-3RGEN_GW_R	TCCACCTCCGGATCCAAAGGCAGAACCGCTG	Reverse primer for cloning from genome with gateway linkers for cloning with native promoter
AT1G68730	AtTim15-1	AtTim15-1F no GW	ATGGCGAATACTGCCGCCGGTTGG	Forward primer for cloning from cDNA without gateway linkers
AT1G68730	AtTim15-1	AtTim15-1R no GW	AACGTGATCGGTACCCAAATCCTTGGAGG	Reverse primer for cloning from cDNA without gateway linkers with mixture of A and C for stop and NS clone respectively
AT1G68730	AtTim15-1	AtTim15-1F GW	TCGAAGGAGATAGAACCATGATTAAAAAGGCTTCTTT	Introduce gateway linkers to Tim15-1 PCR
AT1G68730	AtTim15-1	AtTim15-1R GW	TCCACCTCCGGATCMTTCAGTAGAAATCTTTCCTCCAG	Introduce gateway linkers to Tim15-1 PCR
AT3G54826	AtTim15-2	AtTim15-2F	TCGAAGGAGATAGAACCATGGCGAATACTGCCGCCGG	Forward primer for cloning from cDNA with gateway linkers
AT3G54826	AtTim15-2	AtTim15-2R	TCCACCTCCGGATCMAACGTGATCGGTACCCAAATCCTTGG	Reverse primer for cloning from cDNA with gateway linkers with mixture of A and C for stop and NS clone respectively
AT5G27280	AtTim15-3	AtTim15-3F	TCGAAGGAGATAGAACCATGGAAGCTACCTCTCTAAGCTC	Forward primer for cloning from cDNA with gateway linkers
AT5G27280	AtTim15-3	AtTim15-3R	TCCACCTCCGGATCMCAAAGGAAAGACATCATTGCTATC	Reverse primer for cloning from cDNA with gateway linkers with mixture of A and C for stop and NS clone respectively
AT5G55200	AtMge-1	AtMge-1F	TCGAAGGAGATAGAACCATGTTGGTGTCTAGGGTTTTATCA	Forward primer for cloning from cDNA with gateway linkers
AT5G55200	AtMge-1	AtMge-1R	TCCACCTCCGGATCMAGCTGCAGACTCTTTGCCGC	Reverse primer for cloning from cDNA with gateway linkers with mixture of A and C for stop and NS clone respectively
AT5g17710	AtCge-1	AtCge-1F	TCGAAGGAGATAGAACCATGGCCGGTCTACTCAAAACGCC	Forward primer for cloning from cDNA with gateway linkers
AT5g17710	AtCge-1	AtCge-1R	TCCACCTCCGGATCMAGATGAAGATGATTCTTCTTCTGCGC	Reverse primer for cloning from cDNA with gateway linkers with mixture of A and C for stop and NS clone respectively
		AttB1 F	GGGGACAAGTTTGTACAAAAAAGCAGGCTTCGAAGGAGATAGAACC	PCR to add AttB1 sites to the start of the gene
		AttB2 R	GGGGACACTTTGTACAAGAAAGCTGGGTCCACCTCCGGATCM	PCR to add AttB2 sites to the end of the gene
		AttB2 R (2 Met)	CAAGAAAGCTGGGTCTCCACCTCCGGATCCATCAT	Cloning primer to introduce 2 C-terminal methionines to Pam18-2
At3G59280	AtPam16-1	AtPam16-1SDM1FP(I-M)	CAAGCAGGGAAAGCCATGACTGAGCAAGAGGCTAG	Forward primer to introduce methionine in place of Isoleucine by site directed mutagenesis
At3G59280	AtPam16-1	AtPam16-1SDM1RP(I-M)	CTAGCCTCTTGCTCAGTCATGGCTTTCCCTGCTTG	Reverse primer to introduce methionine in place of Isoleucine by site directed mutagenesis
AT5G61880	AtPam16-2	AtPam16-1SDM2FP (I-M)	GACCTCTTGGGAAGAGATGTTACAGAAATATGAC	Forward primer to introduce methionine in place of Isoleucine by site directed mutagenesis
AT5G61880	AtPam16-2	AtPam16-1SDM2RP (I-M)	GTCATATTTCTGTAACATCTCTTCCCAAGAGGTC	Reverse primer to introduce methionine in place of Isoleucine by site directed mutagenesis
AT2G35795	AtPam18-1	AtPam16-2SDM1FP(I-M)	GAAGCGACACAGACTATGAAGAGAGGGTTGACT	Forward primer to introduce methionine in place of Isoleucine by site directed mutagenesis
AT2G35795	AtPam18-1	AtPam16-2SDM1RP (I-M)	AGTCAACCCTCTCTTCATAGTCTGTGTCGCTTC	Reverse primer to introduce methionine in place of Isoleucine by site directed mutagenesis
AT3G09700	AtPam18-2	AtPam16-2SDM2FP (I-M)	TCATCTTGGGACGAGATGCTTAAGAAATACGAC	Forward primer to introduce methionine in place of Isoleucine by site directed mutagenesis
AT3G09700	AtPam18-2	AtPam16-2SDM2RP (I-M)	GTCGTATTTCTTAAGCATCTCGTCCCAAGATGA	Reverse primer to introduce methionine in place of Isoleucine by site directed mutagenesis
AT5G03030	AtPam18-3	AtPam18-1SDM1FP(I-M)	GAAAAGGGAAGCTGCTCTCATGCTTGGCGTCAGGGAG	Forward primer to introduce methionine in place of Isoleucine by site directed mutagenesis
AT5G03030	AtPam18-3	AtPam18-1SDM1RP(I-M)	CTCCCTGACGCCAAGCATGAGAGCAGCTTCCCTTTTC	Reverse primer to introduce methionine in place of Isoleucine by site directed mutagenesis
AT1G68730	AtTim15-1	AtPam18-1SDM2FP (I-M)	CATTTCCTAGCCTCTAAGATGAATGAAGCTAAAGACG	Forward primer to introduce methionine in place of Isoleucine by site directed mutagenesis
AT1G68730	AtTim15-1	AtPam18-1SDM2RP (I-M)	CGTCTTTAGCTTCATTCATCTTAGAGGCTAGGAAATG	Reverse primer to introduce methionine in place of Isoleucine by site directed mutagenesis
AT1G68730	AtTim15-1	AtPam18-2SDM1FP(I-M)	GAAGAGAAGCTGCTCTAATGCTCGGTGTTAGGGAG	Forward primer to introduce methionine in place of Isoleucine by site directed mutagenesis
AT1G68730	AtTim15-1	AtPam18-2SDM1RP(I-M)	CTCCCTAACACCGAGCATTAGAGCAGCTTCTCTTC	Reverse primer to introduce methionine in place of Isoleucine by site directed mutagenesis
AT3G54826	AtTim15-2	AtPam18-2SDM2FP (I-M)	CATTACCTTGCGTCTAAGATGAATGAAGCCAAAGAC	Forward primer to introduce methionine in place of Isoleucine by site directed mutagenesis
AT3G54826	AtTim15-2	AtPam18-2SDM2RP (I-M)	GTCTTTGGCTTCATTCATCTTAGACGCAAGGTAATG	Reverse primer to introduce methionine in place of Isoleucine by site directed mutagenesis
AT5G27280	AtTim15-3	AtTim15-1SDM1FP(I-M)	CAAGCAGCAAAACCCTATGTCGGCTCTACACAGG	Forward primer to introduce methionine in place of Isoleucine by site directed mutagenesis
AT5G27280	AtTim15-3	AtTim15-1SDM1RP(I-M)	CCTGTGTAGAGCCGACATAGGGTTTTGCTGCTTG	Reverse primer to introduce methionine in place of Isoleucine by site directed mutagenesis
AT1G36390,	AtCge-2	Cge-2SDMNSFP	GGAAATAACACCTTCTGCTTCAGTTCGATGTCGGGTAAAAG	Forward primer to introduce glycine in place of stop codon for C-terminal tag attachment by site directed mutagenesis
AT1G36390,	AtCge-2	Cge-2SDMNSRP	CTTTTACCCGACATCGAACTGAAGCAGAAGGTGTTATTTCC	Reverse primer to introduce glycine in place of stop codon for C-terminal tag attachment by site directed mutagenesis
